# Supplementary material for: Alternative Splicing of SORBS1 Affects Neuromuscular Junction Integrity in Myotonic Dystrophy Type 1
Source: J Cachexia Sarcopenia Muscle. 2025 Nov 18;16(6):e70112. doi: 10.1002/jcsm.70112 (PMC12624223; doi:10.1002/jcsm.70112)
Supplement: Supplementary file 2 — Table S1: Supporting Information. [file JCSM-16-e70112-s002.xlsx]

## Sheet: Feuil1
		qPCR					PCR - Splice
	Human	SORBS1	Fw:	TGTGCTCTTGCAACACAATCG		Human	SORBS1 exon 25	Fw:	TCGCCAAGACATTTTATACCAGC
			Rv:	GGTTTTTCCTGGGTTGGTGC				Rv:	GCCGTGGTGTTCTCCTTCATA
		SORBS1 exon 25	Fw:	TCATTCCGACGCACCATCAG		Mouse	Sorbs1 exon 25	Fw:	CCAGCTGATTACTTGGAGTCCACAGAAG
			Rv:	AATTTGGCTCTGGCAGGTCT				Rv:	GTTCACCTTCATACCAGTTCTGGTCAATC
		SORBS2	Fw:	GCAATCAGGAGACACTGAACG		Zebra	sorbs1 exon 17	Fw:	AAGCACAGATGAGGCTGTCC
			Rv:	TCTTGTAGGTTTGGTCGAACG				Rv:	CCCAACTCTCCCATGATGCTC
		RAPSN	Fw:	CTCAGGTGCCTGCAGAACAA
			Rv:	AGCTGCCCCAGGAGTAAATG
		MUSK	Fw:	TTTGCTGTCCGTGCCAGAATGC
			Rv:	GGCTTTGAGGACGTCATTGGTG
		House keeping genes
		18S	Fw:	GCAGAATCCACGCCAGTACAAG
			Rv:	GCTTGTTGTCCAGACCATTGGC
	Mouse	Sorbs1	Fw:	AGAAAGTGGTTAAGAGGTCCG
			Rv:	CGTAAATGCTTTTGGGCTCT
		Sorbs1 exon 25	Fw:	CCAGCTGATTACTTGGAGTCCACAGAAG
			Rv:	GTTCACCTTCATACCAGTTCTGGTCAATC
		Sorbs2	Fw:	CAGTCCTCCATAGACAGAAGCC
			Rv:	CTGGTCCTGCTTGAACTCTGATC
		Myh1	Fw:	GCGAGGTTCACACCAAAATCA
			Rv:	TGGTCACTTTCCTGCTTTGGA
		Myh2	Fw:	AAGCGAAGAGTAAGGCTGTC
			Rv:	GTGATTGCTTGCAAAGGAAC
		Myh4	Fw:	ACAAGCTGCGGGTGAAGAGC
			Rv:	CAGGACAGTGACAAAGAACG
		Myh6	Fw:	CGACATCAGTCAGCAGAACAG
			Rv:	GTCAGAGCGCAGCTTCTCC
		Myh7	Fw:	AGGTGTGCTCTCCAGAATGG
			Rv:	CAGCGGCTTGATCTTGAAGT
		House keeping genes
		B2m	Fw:	CCTGTATGCTATCCAGAAAACCCCT
			Rv:	CGTAGCAGTTCAGTATGTTCGGCTT
		Rplp0	Fw:	CTCCAAGCAGATGCAGCAGA
			Rv:	ATAGCCTTGCGCATCATGGT
		Tbp	Fw:	TGACCTAAAGACCATTGCACTTCGT
			Rv:	CTGCAGCAAATCGCTTGGGA
		Ppia	Fw:	GCAAATGCTGGACCAAACAC
			Rv:	TCACCTTCCCAAAGACCACAT
	Zebrafish	sorbs1 exon 5	Fw:	CCTGCCAAAGGTGGATGGAT
			Rv:	TGCAGCAGGACGATTGTAGG
		sorbs1 exon 25	Fw:	CACCCCAGCACTTCTTCCAA
			Rv:	TTCAGCCGTCTCTGCTCTTC
		sorbs2	Fw:	AGTGCATTGAGAAGGGGGTC
			Rv:	CGTTGAGAGAAAGCGCACAC
		rapsn	Fw:	CCTGCAACTCAATGGGCAAG
			Rv:	TTTGCACGGAAAGAAGAGCG
		musk	Fw:	AGAGCAGAGCACAGGACATC
			Rv:	AACTTTATTGCCGTGGCCCT
		House keeping genes
		eif1a	Fw:	CTTCTCAGGCTGACTGTGC
			Rv:	CCGCTAGCATTACCCTCC
